# Supplementary material for: Isoenzymatic characterization of Phlebotomus ariasi and P. perniciosus of canine leishmaniasis foci from Eastern Pyrenean regions and comparison with other populations from Europe
Source: Parasite. 2018 Feb 5;25:3. doi: 10.1051/parasite/2018005 (PMC5798223; doi:10.1051/parasite/2018005)
Supplement: Supplementary file 1 — Tab. S1. Allelic frequencies at the eight polymorphic loci characterized in 13 populations of P. perniciosus. Population codes are given in Table 1. Tab. S2. Allelic frequencies at the eight polymorphic loci characterized in 21 populations of P. ariasi. Population codes are given in Table 1. [file parasite-25-3-s1.zip]

Archive with 3 entries (2 files):
- parasite170091-1-olm/
- parasite170091-1-olm/Supplementary Document 1 _Ballart.doc
- parasite170091-1-olm/Supplementary Document 2_Ballart.doc
